# Supplementary material for: Exome-based Variant Detection in Core Promoters
Source: Sci Rep. 2016 Jul 28;6:30716. doi: 10.1038/srep30716 (PMC4964598; doi:10.1038/srep30716)
Supplement: Supplementary Table 3 [file srep30716-s3.xls]

## Sheet: Sheet1
Supplementary table 3. Exome data from 1000 genome project
No	CEU	YRI
1	NA06989	NA18486
2	NA07037	NA18489
3	NA07048	NA18498
4	NA07051	NA18501
5	NA07347	NA18511
6	NA11894	NA18517
7	NA11893	NA18523
8	NA11919	NA18856
9	NA11920	NA18861
10	NA11931	NA18864
11	NA11932	NA18907
12	NA12045	NA18909
13	NA12058	NA18916
14	NA12286	NA18923
15	NA12347	NA19107
16	NA12383	NA19108
17	NA12399	NA19114
18	NA12413	NA19116
19	NA12716	NA19129
20	NA12760	NA19147
21	NA12775	NA19189
22	NA12776	NA19198
23	NA12778	NA19207
24	NA12827	NA19225
25	NA12828	NA19235
26	NA12891	NA19236
27	NA12982	NA18507
