# Supplementary material for: Exome-based Variant Detection in Core Promoters
Source: Sci Rep. 2016 Jul 28;6:30716. doi: 10.1038/srep30716 (PMC4964598; doi:10.1038/srep30716)
Supplement: Supplementary Table 5 [file srep30716-s5.xls]

## Sheet: YRI-only
Supplementary table 5A. YRI-specific common variants in core promoters
Name	Gene	Chr.	Position	Strand	Ref.	Variant	From TSS	Position in motif	Motif	dbSNP 144
Variants in motifs
DPE	COA6	chr1	234509259	+	G	C	-63	2	AGTTG	rs10910420
DPE	CTSL3P	chr9	90387805	+	A	C	-25	3	GGATG	rs9410955
DPE	HIST3H3	chr1	228613052	-	T	C	-26	5	GGACA	rs1188474
DPE	IFIT1B	chr10	91137826	+	T	C	14	4	GGATG	rs304504
DPE	OPN5	chr6	47749728	+	T	G	-47	3	GGTTC	rs7741473
DPE	OR2T5	chr1	248651927	+	A	G	38	1	AGTTG	rs1770043
DPE	OR8J1	chr11	56127746	+	A	G	56	1	AGTCA	rs7942390
DPE	UGT1A3	chr2	234637707	+	T	C	-66	4	AGATG	rs3806596
Variants not in motifs
	RCAN3	chr1	24840768	+	G	A	-36			rs196403
	TEDDM1	chr1	182369738	-	G	A	14			rs7551829
	OR2T8	chr1	248084222	+	T	C	-98			rs12048237
	OR2T6	chr1	248550976	+	T	G	67			rs6587467
	OR2T29	chr1	248722777	-	T	A	16			rs1890803
	LRIT2	chr10	85985331	-	C	T	15			rs7898778
	RGR	chr10	86004736	+	A	G	-73			rs2279228
	RGR	chr10	86004873	+	T	C	65			rs2279227
	LDB3	chr10	88428335	+	T	C	15			rs2803558
	C10orf90	chr10	128209959	-	G	T	52			rs4962342
	FRG2B	chr10	135440311	-	T	C	-12			rs113561328
	OR2AG2	chr11	6790106	-	T	C	83			rs7102536
	BBS1	chr11	66278059	+	C	G	-60			rs1791688
	KRTAP5-10	chr11	71276632	+	T	C	24			rs36164574
	NAALAD2	chr11	89867872	+	C	T	55			rs1892887
	MMP8	chr11	102595666	-	C	G	20			rs2155052
	PNO1	chr2	68385097	+	A	G	93			rs2044693
	NUP35	chr2	183988984	+	C	G	-99			rs2705719
	UGT1A3	chr2	234637853	+	G	A	81			rs6706232
	OR5H1	chr3	97851475	+	G	C	-67			rs4857328
	OR5H15	chr3	97887495	+	C	G	-49			rs10212222
	SLC15A2	chr3	121613205	+	G	C	35			rs4603998
	RHO	chr3	129247551	+	A	G	70			rs7984
	UGT2B17	chr4	69434217	-	G	A	29			rs28672900
	NDUFS4	chr5	52856504	+	G	C	40			rs2279516
	PCDHA3	chr5	140180737	+	C	T	-46			rs3806845
	PCDHA5	chr5	140201420	+	T	C	60			rs11958868
	FAT2	chr5	150901613	-	A	G	97			rs2053028
	SNORD96A	chr5	180668964	-	T	G	-75			rs2241370
	ACOT13	chr6	24667205	+	-	CC	-58			rs17243164
	HIST1H4A	chr6	26021813	+	A	T	-94			rs9467664
	HIST1H2AB	chr6	26033809	-	-	AAG	-13			rs3842706
	HIST1H4H	chr6	26285683	-	T	C	45			rs2393593
	MRPS10	chr6	42185564	-	A	C	70			rs9471809
	VNN1	chr6	133035098	-	G	A	97			rs2294757
	RAET1L	chr6	150346740	-	A	G	-72			rs1544123
	GPNMB	chr7	23286315	+	G	A	-1			rs858239
	CHCHD2	chr7	56174115	-	A	C	73			rs10043
	CHCHD2	chr7	56174140	-	G	T	48			rs816407
	GTPBP10	chr7	89975920	+	T	A	-59			rs42646
	OR2AE1	chr7	99474729	-	T	C	-73			rs2572022
	ING3	chr7	120590786	+	-	G	-31			rs11408222
	TRMT12	chr8	125463098	+	A	T	51			rs3812474
	CCDC180	chr9	100069900	+	A	G	-10			rs3214072
	RGS3	chr9	116356516	+	A	G	83			rs12341266
	RGS3	chr9	116356529	+	C	G	96			rs10817493
	OR1N1	chr9	125289521	-	G	A	52			rs10818708
	FAM129B	chr9	130341359	-	A	G	-73			rs4240421
	MED22	chr9	136214955	-	A	G	57			rs553877

## Sheet: CEU-only
Supplementary table 5B. CEU-specific common variants in core promoters
Name	Gene	Chr.	Position	Strand	Ref.	Variant	From TSS	Position in motif	Motif	dbSNP144
Variants in putative motifs
DPE	ASB11	chrX	15333842	-	T	A	-96	3	AGATC	rs4830529
DPE	LINC00910	chr17	41466274	-	A	G	-8	3	AGTCA	rs77555546
DPE	LINC00910	chr17	41466321	-	C	G	-55	2	GGACG	rs76757765
DPE	NDUFA3	chr19	54606209	+	T	G	50	4	GGTTC	rs254260
DPE	OR6C4	chr12	55944926	+	G	A	-85	2	AGATA	rs7313959
DPE	PIN4	chrX	71401607	+	G	A	82	1	GGTTC	rs6525589
DPE	PSMB3	chr17	36909061	+	A	G	96	3	GGATC	rs228274
DPE	TTF2	chr1	117602960	+	C	A	12	4	GGACC	rs2244501
DPE	TUBA3C	chr13	19756026	-	C	G	-34	5	GGACG	rs783595
DPE	ZP1	chr11	60635091	+	T	C	77	4	GGTTG	rs550479
INR	C12orf10	chr12	53693532	+	A	G	63	3	CCAATTC	rs1534284
INR	C12orf10	chr12	53693533	+	A	C	64	4	CCAATTC	rs1534283
INR	LOC102723385	chr16	19079095	-	T	G	-82	5	CTAGACC	rs4531717
INR	HNRNPCL3	chr1	12908333	-	T	C	-98	5	TTACATC	rs1737106
INR	MIR630	chr15	72879653	+	-	TTG	96	6	CTATATT	rs139334001
INR	SNRPD2	chr19	46195410	-	A	G	34	7	TCAGACT	rs10426987
TATA	MT1G	chr16	56702000	-	T	C	-23	8	TATAAAAA	rs904770
Variants not in motifs
	ISG15	chr1	948846	+	-	A	-1			rs3841266
	ISG15	chr1	948870	+	C	G	24			rs4615788
	ISG15	chr1	948921	+	T	C	75			rs15842
	BSDC1	chr1	32860161	-	T	C	-99			rs547329
	DBT	chr1	100715454	-	G	A	-45			rs3806235
	RTCA-AS1	chr1	100731819	-	-	A	-89			rs57195277
	RTCA-AS1	chr1	100731820	-	G	A	-90			rs57327535
	KIAA0907	chr1	155904177	-	T	C	57			rs2275079
	APOA1BP	chr1	156561651	+	G	C	94			rs7516274
	OR10J1	chr1	159409533	+	G	A	22			rs10908721
	FCGR3B	chr1	161600787	-	G	C	51			rs3883928
	LRRC52	chr1	165513439	+	A	C	-39			rs285446
	LRRC52	chr1	165513456	+	A	T	-22			rs285445
	LRRC52	chr1	165513463	+	C	G	-15			rs285444
	IPO9	chr1	201832451	+	T	G	-50			rs2678206
	NVL	chr1	224517842	-	C	T	50			rs2896990
	NVL	chr1	224517907	-	A	T	-16			rs4146965
	OR14A16	chr1	247978996	-	A	G	36			rs10888249
	OR11L1	chr1	248005213	-	G	C	-15			rs7522811
	OR2T12	chr1	248458974	-	T	A	-94			rs11204626
	HNRNPA1P33	chr10	47133816	-	T	A	21			rs4307655
	HNRNPA1P33	chr10	47133833	-	A	G	4			rs4568947
	MAPK8	chr10	49609578	+	C	A	-77			rs3730154
	PNLIPRP3	chr10	118187399	+	T	G	-25			rs10787669
	PNLIPRP3	chr10	118187405	+	T	C	-19			rs10787670
	FRG2B	chr10	135440270	-	G	A	30			rs199872228
	OR51B2	chr11	5345486	-	G	A	97			rs4910750
	OR5P3	chr11	7847466	-	A	G	54			rs1482792
	CSNK2A3	chr11	11374814	-	T	C	91			rs2129524
	OR4C3	chr11	48346427	+	T	C	-66			rs74892148
	OR4A5	chr11	51412453	-	C	T	-5			rs545033
	OR5B2	chr11	58190867	-	T	C	-81			rs4373953
	MIR139	chr11	72326210	-	A	G	-36			rs572421
	OR10G7	chr11	123909695	-	G	C	14			rs3894197
	OR8B3	chr11	124267189	-	T	C	59			rs507335
	CD163L1	chr12	7596855	-	T	C	-74			rs7954905
	KLRD1	chr12	10460442	+	C	T	26			rs3863336
	KLRC3	chr12	10573095	-	A	G	100			rs2682490
	KLRC3	chr12	10573145	-	C	T	50			rs2682489
	KLRC3	chr12	10573211	-	A	G	-17			rs10734829
	KLRC2	chr12	10588647	-	A	G	-55			rs28730284
	TAS2R50	chr12	11139589	-	C	T	-78			rs10772398
	TAS2R20	chr12	11150551	-	G	A	-77			rs4388985
	MED21	chr12	27175494	+	T	C	40			rs3963548
	PFDN5	chr12	53689190	+	C	G	-45			rs1870240
	HELB	chr12	66696255	+	T	C	-80			rs3741605
	HELB	chr12	66696410	+	C	T	76			rs3741604
	LINC00367	chr13	21523617	-	A	G	-50			rs61954249
	LINC00367	chr13	21523660	-	C	T	-93			rs61954250
	UFM1	chr13	38923863	+	T	C	-45			rs2231328
	PROZ	chr13	113812962	+	G	A	-6			rs2273971
	RNASE10	chr14	20978531	+	G	A	-100			rs2319198
	OR5AU1	chr14	21624197	-	T	C	-13			rs10135366
	MRPL52	chr14	23299009	+	-	C	-83			rs5807191
	NGDN	chr14	23938813	+	A	G	-85			rs8015781
	GZMH	chr14	25078914	-	A	C	13			rs1957526
	SLIRP	chr14	78174473	+	A	C	60			rs11159286
	PYGO1	chr15	55881111	-	A	G	-61			rs1992236
	TEX9	chr15	56657581	+	A	C	-41			rs2682033
	OR2C1	chr16	3405875	+	T	C	-14			rs1009429
	CCL22	chr16	57392733	+	A	C	39			rs4359426
	DYNLRB2	chr16	80574886	+	T	C	38			rs9922406
	OR1A1	chr17	3119008	+	T	C	94			rs4325604
	ALOX15	chr17	4544978	-	-	AGA	-18			rs369435246
	SNORA48	chr17	7477938	+	G	C	-93			rs1057086
	COX10-AS1	chr17	13972811	-	G	A	-36			rs6502330
	CDRT15	chr17	14140103	-	A	G	48			rs4792453
	LGALS9C	chr17	18380154	+	A	G	56			rs1682220
	CCL4	chr17	34431287	+	G	T	68			rs1049750
	RPL23	chr17	37010150	-	G	A	-97			rs923370
	KRTAP4-2	chr17	39334456	-	G	A	5			rs493514
	KRTAP4-1	chr17	39341158	-	G	A	-11			rs452531
	KRT36	chr17	39646021	-	A	G	96			rs1003842
	LINC00910	chr17	41466224	-	A	C	43			rs667082
	LINC00910	chr17	41466230	-	T	C	37			rs62080667
	LINC00910	chr17	41466239	-	T	C	28			rs62080668
	LINC00910	chr17	41466257	-	A	C	10			rs77213838
	LINC00910	chr17	41466288	-	G	A	-22			rs75013230
	LINC00910	chr17	41466338	-	A	G	-72			rs74521965
	LINC00910	chr17	41466340	-	T	C	-74			rs112419670
	TMEM241	chr18	21017836	-	T	C	90			rs7226498
	CDH20	chr18	59157764	+	T	C	-11			rs680530
	OR10H3	chr19	15852223	+	A	C	21			rs1966357
	BST2	chr19	17516400	+	-	GCTGAAAG	58			rs111617488
	NXNL1	chr19	17571766	-	A	G	-41			rs890839
	ZNF682	chr19	20150125	-	T	C	-61			rs2286921
	ZNF626	chr19	20844340	-	-	AAGT	63			rs3217340
	ZNF675	chr19	23869941	-	A	G	77			rs2364625
	LGALS13	chr19	40093111	+	C	A	-58			rs3764843
	CYP2A6	chr19	41356281	-	T	C	72			rs1137115
	BCKDHA	chr19	41903675	+	A	G	-19			rs892043
	PSG11	chr19	43530641	-	T	-	-10			rs60941975
	TRAPPC6A	chr19	45681560	-	T	C	-59			rs7254936
	MIR515-1	chr19	54188219	+	G	A	-44			rs2060230
	SCN2A	chr2	166152185	+	A	G	-98			rs2075704
	SCN1A	chr2	166930214	-	T	A	-65			rs566839
	BBS5	chr2	170336024	+	G	C	19			rs1879466
	ALS2CR11	chr2	202484003	-	-	C	-98			rs57529495
	POLR3F	chr20	18448079	+	C	A	47			rs1474974
	RBBP9	chr20	18477870	-	T	A	18			rs2247757
	MLLT10P1	chr20	29638061	-	T	G	78			rs2379656
	MC3R	chr20	54823779	+	G	T	-9			rs13044293
	KRTAP22-1	chr21	31973516	+	T	A	77			rs198915
	SON	chr21	34915324	+	C	G	-20			rs1041745
	SON	chr21	34915325	+	G	C	-19			rs1041746
	KRTAP10-8	chr21	46032094	+	A	G	99			rs411254
	RPSA	chr3	39449810	+	A	C	-72			rs3772139
	CACNA1D	chr3	53529140	+	T	C	65			rs312480
	MIR6828	chr3	170140792	+	A	G	-99			rs1477211
	SLC10A6	chr4	87770462	-	A	G	-46			rs4693788
	ASIC5	chr4	156787340	-	G	A	86			rs6848883
	DNAH5	chr5	13944512	-	A	C	78			rs339445
	RAB9BP1	chr5	104435148	+	C	T	-27			rs4476696
	PCDHB2	chr5	140474190	+	-	C	-1			rs5871764
	MIR146A	chr5	159912418	+	C	G	60			rs2910164
	RIPK1	chr6	3077141	+	T	C	84			rs2272990
	HMGN3	chr6	79944355	-	T	G	100			rs9361504
	MRPL18	chr6	160211554	+	T	G	63			rs1128661
	FRMD1	chr6	168479790	-	C	T	50			rs11750985
	LOC101927811	chr7	20371395	-	T	C	-10			rs206197
	ZNF107	chr7	64126536	+	G	C	76			rs6460174
	PON1	chr7	94953913	-	G	C	-29			rs705380
	ANXA13	chr8	124749652	-	C	-	-5			rs11331268
	CYHR1	chr8	145690348	-	G	A	71			rs2620644
	OR1Q1	chr9	125377087	+	A	G	71			rs972925
	OR1L6	chr9	125512193	+	C	A	67			rs10760252
	PTGDS	chr9	139872048	+	A	G	93			rs4880179
	MIR532	chrX	49767832	+	A	G	79			rs456615
	MIR532	chrX	49767835	+	A	G	82			rs456617
	MIR6894	chrX	53228148	-	C	A	-21			rs1977364
	PIN4	chrX	71401614	+	C	A	89			rs7058353
	MIR504	chrX	137749997	-	A	T	-43			rs5976185
	AVPR2	chrX	153170447	+	-	C	-82			rs55712963

## Sheet: Shared
Supplementary table 5C. Common variants shared between CEU and YRI in core promoters
Name	Gene	Chr.	Position	Strand	Ref.	Variant	From TSS	Position in motif	Motif	dbSNP144
Variants in motifs
DPE	C5orf22	chr5	31532429	+	A	T	57	3	GGATG	rs2291109
DPE	OR4C3	chr11	48346579	+	C	A	87	4	GGACA	rs72911452
INR	CEP97	chr3	101443461	+	T	C	25	6	TCAGATT	rs994573
INR	ENPP3	chr6	131958485	+	A	C	44	4	CTAATTT	rs9375819
INR	FAM129B	chr9	130341253	-	A	G	34	5	CCAGTTC	rs4240420
INR	FAM13C	chr10	61122268	-	-	TA	85	3	TCACTCC	rs3078330
INR	KCNN3	chr1	154832322	-	A	C	17	7	TCAAATT	rs1218586
INR	OR5W2	chr11	55682111	-	T	G	-53	6	CTAGACT	rs2940752
Variants not in motifs
	SNORA59A	chr1	12567232	+	A	G	-68			rs7554257
	MIR6730	chr1	12638964	-	T	C	88			rs2275875
	RPL11	chr1	24018277	+	C	G	9			rs10917413
	CRYZ	chr1	75199152	-	C	T	-60			rs277373
	LCE4A	chr1	152681543	+	T	C	21			rs1332496
	ATF6	chr1	161736035	+	A	G	2			rs2298019
	GPR52	chr1	174417231	+	G	A	20			rs7516240
	RGS1	chr1	192544795	+	A	G	-62			rs2984920
	OR2W3	chr1	248058797	+	T	G	-92			rs1856248
	OR2W3	chr1	248058845	+	A	C	-44			rs4500353
	OR2W3	chr1	248058879	+	A	T	-10			rs6587387
	HNRNPA1P33	chr10	47133818	-	G	A	19			rs4979737
	MSMB	chr10	51549545	+	G	T	-8			rs4935176
	DDX21	chr10	70716106	+	A	G	-90			rs5030896
	CYP2E1	chr10	135340866	+	-	C	-1			rs11445593
	FRG2B	chr10	135440278	-	T	A	22			rs77487648
	FRG2B	chr10	135440305	-	G	T	-6			rs76721461
	FRG2B	chr10	135440333	-	C	T	-34			.
	OR52D1	chr11	5509821	+	T	C	-94			rs393725
	TRIM34,TRIM6-TRIM34	chr11	5653417	+	A	G	-68			rs4287358
	TRIM34,TRIM6-TRIM34	chr11	5653418	+	T	A	-67			rs4601818
	C11orf58	chr11	16760244	+	T	G	97			rs1846936
	ZNF408	chr11	46722731	+	T	C	88			rs4752928
	OR4B1	chr11	48238421	+	T	G	60			rs10769329
	OR4X2	chr11	48266582	+	A	C	-74			rs7120549
	OR4C3	chr11	48346423	+	A	G	-70			rs75646016
	OR4C3	chr11	48346450	+	A	G	-43			rs79776366
	OR4C3	chr11	48346458	+	A	G	-35			rs77295176
	OR4C3	chr11	48346488	+	C	-	-5			rs33950768
	OR4C3	chr11	48346513	+	T	C	21			rs78206553
	OR4C3	chr11	48346523	+	C	T	31			rs72911451
	OR4C3	chr11	48346535	+	G	C	43			rs76964780
	OR4C3	chr11	48346541	+	A	T	49			rs75498992
	OR4C3	chr11	48346547	+	C	T	55			rs79042268
	OR4C3	chr11	48346551	+	C	A	59			rs77470587
	OR4C3	chr11	48346588	+	A	C	96			rs75900655
	OR5D18	chr11	55587117	+	T	A	12			rs297082
	OR8I2	chr11	55860780	+	G	A	-4			rs1842700
	OR8H3	chr11	55889790	+	G	T	-59			rs2035408
	OR9G1,OR9G9	chr11	56467764	+	C	T	-100			rs78916686
	OR9G1,OR9G9	chr11	56467787	+	A	G	-77			rs74218731
	OR9G1,OR9G9	chr11	56467810	+	A	T	-54			rs76085479
	OR9G1,OR9G9	chr11	56467813	+	A	G	-51			rs77180330
	OR9G1,OR9G9	chr11	56467816	+	G	T	-48			rs78119960
	OR9G1,OR9G9	chr11	56467819	+	A	G	-45			rs78036340
	OR9G1,OR9G9	chr11	56467833	+	T	C	-31			rs73474897
	OR9G1,OR9G9	chr11	56467881	+	T	C	18			rs73474900
	OR9G1,OR9G9	chr11	56467926	+	A	G	63			rs1704284
	OR10Q1	chr11	57996312	-	C	G	79			rs4245219
	CRYAB	chr11	111783973	-	A	T	-36			rs12420432
	RPS25	chr11	118889114	-	A	G	-57			rs10892321
	PLB1	chr2	28718897	+	A	G	-41			rs4665423
	DGUOK	chr2	74153905	+	C	T	-48			rs831526
	ACTR3BP2	chr2	92129194	+	C	T	36			rs3968120
	POTEKP	chr2	132354365	+	G	C	19			rs2136463
	MIR6513	chr2	219144815	-	T	C	97			rs2045435
	MIR6828	chr3	170140846	+	A	G	-45			rs2111826
	ZNF141	chr4	331693	+	-	C	98			rs5855672
	MEPE	chr4	88755828	+	T	C	-27			rs7698623
	ADH6	chr4	100140306	-	A	T	98			rs4699735
	MED10	chr5	6378614	-	G	C	26			rs7723985
	RIOK2	chr5	96519094	-	A	G	-89			rs3806945
	FAT2	chr5	150948537	-	T	C	-32			rs1469680
	MIR4281	chr5	176056529	-	A	G	-28			rs4868669
	GCM2	chr6	10882100	-	G	A	-2			rs2153156
	HIST1H2AD,HIST1H3D	chr6	26199524	-	A	G	-3			rs438534
	PMS2P5	chr7	74306893	+	A	G	7			rs28463801
	MIR6876	chr8	25202915	+	A	G	-3			rs2468901
	C8orf4	chr8	40011079	+	G	A	93			rs6474226
	ANXA13	chr8	124749610	-	C	T	38			rs6470179
	CYHR1	chr8	145690396	-	A	C	23			rs2620645
	MIR6851	chr9	33467983	-	G	A	-50			rs679644
